# Supplementary material for: Future climate-driven habitat loss and range shift of the Critically Endangered whitefin swellshark (Cephaloscyllium albipinnum)
Source: PeerJ. 2025 Feb 20;13:e18787. doi: 10.7717/peerj.18787 (PMC11847489; doi:10.7717/peerj.18787)
Supplement: Supplemental Information 11 [file peerj-13-18787-s011.r]

## MaxEnt SDM for the whitefin swellshark 

library(spThin)
library(DT)
library(terra)
library(raster)
library(sf)
library(corrplot)
library(usdm)
library(kuenm)
library(geosphere)
library(plotrix)


# 'spThin' Spatial Filter for occurrence records --------------------------

## Import .csv file WFO(Clean)

### spatial thinning of whitefin swellshark occurrence records for use in SDM:
thinned_occurrences <- thin(WFO_clean_, lat.col = "decimalLatitude", long.col = "decimalLongitude", spec.col = "Species", 
                            thin.par = 5.5, reps = 100, verbose = TRUE, 
                            out.dir = "E:/PeerJ (updated)/(1) Occurence Data/(3) 'sp Thin' Data", out.base = "WFO(spThin)",
                            locs.thinned.list.return = TRUE, write.files = TRUE, max.files = 1, write.log.file = FALSE)

# Environmental Data (Current) --------------------------------------------

### Downloaded 13 environmental layers from Bio-ORACLE v3.0 (https://www.bio-oracle.org/)

### Loading Enviro Data into R
Current <- list.files(path = "E:/PeerJ (updated)/(2) Environmental Data/Raw Current Environmental Variables",
                      pattern = "\\.nc$", full.names = TRUE)

Current <- rast(Current)

## Checking data
plot(Current)


## loading substrate type data into R
## note: substrate type was downloaded from (https://data.csiro.au/collection/csiro:12843) 
## as a shapefile and reclassified into a raster in QGIS

setwd("E:/PeerJ (updated)/(2) Environmental Data/Raw Substrate Data")
Substrate <- raster("Substrate.tif")

# Cropping enviro Data to Aus ---------------------------------------------

### Cropping the Bio-ORACLE layers to match the substrate type extent
Current <- crop(Current, extent(Substrate))

## Changing Aus from 'Spatraster' to 'Rasterstack' in order to be able to stack all layers together
Current <- stack(Current)

## Stacking the substrate type layer with the rest of the Bio-ORACLE layers
DataMarea <- stack(Current, Substrate)

###check
plot(DataMarea)


# Masking enviro data to 'M' area -----------------------------------------


## loading M area shapefile (created in QGIS) into R
setwd("E:/PeerJ (updated)/(3) 'M' area/(3) 'M' area (Dissolved)")
Marea <- read_sf("'M' area (Dissolved).shp")

### Masking layers to 'M' Area
Marea <- mask(DataMarea, Marea)

## Check
plot(Marea)

# Checking Multi-collinearity -------------------------------------------------------------------


## Load spatially thinned occurrence data into R
setwd("E:/PeerJ (updated)/(1) Occurence Data/(3) 'sp Thin' Data")
WFO <- read.csv("WFO(spThin).csv")

coordinates(WFO) <- c("decimalLongitude", "decimalLatitude")

### Extract enviro data for each occurrence record
WFOextract <- raster::extract(Marea, WFO)

## Convert to dataframe
WFOextract <-as.data.frame(WFOextract)

### Check for multicollinearity
VIF <- vifcor(WFOextract, th=0.7,  method = "pearson")

## See results
VIF

### Exclude to keep only non-correlated variables
WFEnvriodata <- exclude(Marea, VIF)

####check
plot(WFEnvriodata)

### Write to .asc
setwd("E:/PeerJ (updated)/(5) Model/WF/M_variables/Set_1")
writeRaster(WFEnvriodata, filename = "Current", 
            format = "ascii", bylayer = T, suffix=names(WFEnvriodata), NAFlag = "-9999", overwrite = T)


## Note we also constructed an initial model using the MaxEnt Java software, and 
## environmental factors with a small contribution rate (≤ 1%) were as excluded.

# Model Calibration -------------------------------------------------------

### Script adapted from ENM2020: A Free Online Course and Set of Resources on 
## Modeling Species' Niches and Distributions (KUENM section) DOI: https://doi.org/10.17161/bi.v17i.15016


setwd("C:/Model/WF")

## Load spatially thinned occurrence data into R
WFO_spThin_ <- read_csv("E:/PeerJ (updated)/(1) Occurence Data/(3) 'sp Thin' Data/WFO(spThin).csv")

## Split occurrence data into 70% for model calibration and 30% internal testing
kuenm_occsplit(occ = WFO_spThin_, train.proportion = 0.70, method = "random", save = TRUE,
               name = "WF")


oj <- "WF_joint.csv" ## All 145 occurrence records for the whitefin swellshark
otr <- "WF_train.csv" ## 70% occurrence data for model calibration
mvars <- "M_variables" ## environmental layers
regm <- c(0.5, 1, 1.5, 2, 2.5, 3, 3.5, 4) ## regularisation multipliers to be evaluated
fclas <- c("no.t") ## "no.t" excludes the threshold feature class but keeps all other FCs
## FC combinations (l, q, p, h, lq, lp, lh, qp, qh, ph, lqp, lqh, lph, qph, lqph)
mxpath <- "C:/Model" ## the path were the maxent.jar file is
bcal <- "batch_cal"
candir <- "Candidate_models" ## name of the folder that will contain all calibration model subfolders


# calibration
## candidate model creation
kuenm_cal(occ.joint = oj , occ.tra = otr , M.var.dir = mvars, 
          batch = bcal , out.dir = candir , max.memory = 1000, 
          reg.mult = regm  , f.clas = fclas, 
          maxent.path = mxpath , wait = FALSE, run = TRUE, 
          arg = NULL)

## note wait = FLASE to evaluate candidate models parallelly. All other arguments set as default.


## evaluation of candidate models
ote <- "WF_test.csv" ## 30% of the occurrence data for internal testing
cresdir <- "Calibration_results" ## name of the folder where evaluation results will be written

kuenm_ceval(path = candir , occ.joint = oj , occ.tra = otr, 
            occ.test = ote , batch = bcal , out.eval = cresdir,
            threshold = 5, rand.percent = 50, iterations = 500,
            kept = FALSE, selection = "OR_AICc", parallel.proc = FALSE)

## Note: threshold = 5, is the percentage of training data omission error allowed (E) default = 5. 
## rand.percnet = 50, is the percentage of data to be used for the bootstraping process when calculating partial ROCs; default = 50
## iterations = 500, is the number of times that the bootstrap is going to be repeated; default = 500
## selection = "OR_AICc", is the model selection criterion. Default = "OR_AICc", 
## which means that among models that are statistically significant and that present omission rates below the threshold, 
## those with delta AICc up to 2 will be selected.

# Future variables (SSP1192050)-------------------------------------

### Downloaded future environmental layers from Bio-ORACLE v3.0 (https://www.bio-oracle.org/) 
## note: slope remained the same through all scenarios

SSP1192050 <- list.files(path = "E:/PeerJ (updated)/(2) Environmental Data/Raw Future Environmental Variables/SSP1192050",
                    pattern = "\\.nc$", full.names = TRUE)

SSP1192050 <- rast(SSP1192050)

## Crop extent to Aus
SSP1192050 <- crop(SSP1192050, extent(Substrate))

### Mask to 'M' Area
setwd("E:/PeerJ/Data 2.0/'M' area/(3) 'M' area (Dissolved)")
Marea <- read_sf("'M' area (Dissolved).shp")
SSP1192050 <- mask(SSP1192050, Marea)

##check
plot(SSP1192050)

## Changing Aus from 'Spatraster' to 'Rasterstack' in order to be able to convert to .asc file
SSP1192050 <- stack(SSP1192050)

## Convert to .asc file
setwd("E:/PeerJ (updated)/Model/WF/G_variables/Set_1/SSP1192050")
writeRaster(SSP1192050, filename = "SSP1192050", 
            format = "ascii", bylayer = T, suffix=names(SSP1192050), NAFlag = "-9999", overwrite = T)

# Future variables (SSP1192100)-------------------------------------
SSP1192100 <- list.files(path = "E:/PeerJ (updated)/(2) Environmental Data/Raw Future Environmental Variables/SSP1192100",
                         pattern = "\\.nc$", full.names = TRUE)

SSP1192100 <- rast(SSP1192100)

## Crop extent to Aus
SSP1192100 <- crop(SSP1192100, extent(Substrate))

### Mask to 'M' area
SSP1192100 <- mask(SSP1192100, Marea)

##check
plot(SSP1192100)

## Changing Aus from 'Spatraster' to 'Rasterstack' in order to be able to convert to .asc file
SSP1192100 <- stack(SSP1192100)

## Convert to .asc file
setwd("E:/PeerJ (updated)/Model/WF/G_variables/Set_1/SSP1192100")
writeRaster(SSP1192100, filename = "SSP1192100", 
            format = "ascii", bylayer = T, suffix=names(SSP1192100), NAFlag = "-9999", overwrite = T)

# Future variables (SSP1262050)-------------------------------------
SSP1262050 <- list.files(path = "E:/PeerJ (updated)/(2) Environmental Data/Raw Future Environmental Variables/SSP1262050",
                         pattern = "\\.nc$", full.names = TRUE)

SSP1262050 <- rast(SSP1262050)

## Crop extent to Aus
SSP1262050 <- crop(SSP1262050, extent(Substrate))

## Mask to 'M' area
SSP1262050 <- mask(SSP1262050, Marea)

##check
plot(SSP1262050)

## Changing Aus from 'Spatraster' to 'Rasterstack' in order to be able to convert to .asc file
SSP1262050 <- stack(SSP1262050)

## Convert to .asc file
setwd("E:/PeerJ (updated)/Model/WF/G_variables/Set_1/SSP1262050")
writeRaster(SSP1262050, filename = "SSP1262050", 
            format = "ascii", bylayer = T, suffix=names(SSP1262050), NAFlag = "-9999", overwrite = T)


# Future variables (SSP1262100)-------------------------------------
SSP1262100 <- list.files(path = "E:/PeerJ (updated)/(2) Environmental Data/Raw Future Environmental Variables/SSP1262100",
                         pattern = "\\.nc$", full.names = TRUE)

SSP1262100 <- rast(SSP1262100)

## Crop to extent to Aus
SSP1262100 <- crop(SSP1262100, extent(Substrate))

### Mask to 'M' Area
SSP1262100  <- mask(SSP1262100, Marea)

#### check
plot(SSP1262100)

## Changing Aus from 'Spatraster' to 'Rasterstack' in order to be able to convert to .asc file
SSP1262100 <- stack(SSP1262100)

## Convert to .asc file
setwd("E:/PeerJ (updated)/Model/WF/G_variables/Set_13/SSP1262100")
writeRaster(SSP1262100, filename = "SSP1262100", 
            format = "ascii", bylayer = T, suffix=names(SSP1262100), NAFlag = "-9999", overwrite = T)

# Future variables (SSP2452050)-------------------------------------
SSP2452050 <- list.files(path = "E:/PeerJ (updated)/(2) Environmental Data/Raw Future Environmental Variables/SSP2452050",
                         pattern = "\\.nc$", full.names = TRUE)

SSP2452050 <- rast(SSP2452050)

## Crop to extent to Aus
SSP2452050 <- crop(SSP2452050, extent(Substrate))

### Mask to 'M' Area
SSP2452050 <- mask(SSP2452050, Marea)

#### check
plot(SSP2452050)

## Changing Aus from 'Spatraster' to 'Rasterstack' in order to be able to convert to .asc file
SSP2452050 <- stack(SSP2452050)

## Convert to .asc file
setwd("E:/PeerJ (updated)/Model/WF/G_variables/Set_1/SSP2452050")
writeRaster(SSP2452050, filename = "SSP2452050", 
            format = "ascii", bylayer = T, suffix=names(SSP2452050), NAFlag = "-9999", overwrite = T)

# Future variables (SSP2452100)-------------------------------------
SSP2452100 <- list.files(path = "E:/PeerJ (updated)/(2) Environmental Data/Raw Future Environmental Variables/SSP2452100",
                         pattern = "\\.nc$", full.names = TRUE)

SSP2452100 <- rast(SSP2452100)

## Crop extent to Aus
SSP2452100 <- crop(SSP2452100, extent(Substrate))

### Mask to 'M' Area
SSP2452100 <- mask(SSP2452100, Marea)

#### check
plot(SSP2452100)

## Changing Aus from 'Spatraster' to 'Rasterstack' in order to be able to convert to .asc file
SSP2452100 <- stack(SSP2452100)


## Convert to .asc file
setwd("E:/PeerJ (updated)/Model/WF/G_variables/Set_1/SSP2452100")
writeRaster(SSP2452100, filename = "SSP2452100", 
            format = "ascii", bylayer = T, suffix=names(SSP2452100), NAFlag = "-9999", overwrite = T)

# Future variables (SSP3702050)-------------------------------------
SSP3702050 <- list.files(path = "E:/PeerJ (updated)/(2) Environmental Data/Raw Future Environmental Variables/SSP3702050",
                         pattern = "\\.nc$", full.names = TRUE)

SSP3702050 <- rast(SSP3702050)

## Crop extent to Aus
SSP3702050 <- crop(SSP3702050, extent(Substrate))

### Mask to 'M' Area
SSP3702050 <- mask(SSP3702050, Marea)

#### check
plot(SSP3702050)

## Changing Aus from 'Spatraster' to 'Rasterstack' in order to be able to convert to .asc file
SSP3702050 <- stack(SSP3702050)

## Convert to .asc file
setwd("E:/PeerJ (updated)/Model/WF/G_variables/Set_1/SSP3702050")
writeRaster(SSP3702050, filename = "SSP3702050", 
            format = "ascii", bylayer = T, suffix=names(SSP3702050), NAFlag = "-9999", overwrite = T)

# Future variables (SSP3702100)-------------------------------------
SSP3702100 <- list.files(path = "E:/PeerJ (updated)/(2) Environmental Data/Raw Future Environmental Variables/SSP3702100",
                         pattern = "\\.nc$", full.names = TRUE)

SSP3702100 <- rast(SSP3702100)

## Crop extent to Aus
SSP3702100 <- crop(SSP3702100, extent(Substrate))

### Mask to 'M' Area
SSP3702100 <- mask(SSP3702100, Marea)

#### check
plot(SSP3702100)

## Changing Aus from 'Spatraster' to 'Rasterstack' in order to be able to convert to .asc file
SSP3702100 <- stack(SSP3702100)


## Convert to .asc file
setwd("E:/PeerJ (updated)/Model/WF/G_variables/Set_1/SSP3702100")
writeRaster(SSP3702100, filename = "SSP3702100", 
            format = "ascii", bylayer = T, suffix=names(SSP3702100), NAFlag = "-9999", overwrite = T)

# Future variables (SSP4602050)-------------------------------------
SSP4602050 <- list.files(path = "E:/PeerJ (updated)/(2) Environmental Data/Raw Future Environmental Variables/SSP4602050",
                         pattern = "\\.nc$", full.names = TRUE)

SSP4602050 <- rast(SSP4602050)

## Crop extent to Aus
SSP4602050 <- crop(SSP4602050, extent(Substrate))

### Mask to 'M' Area
SSP4602050 <- mask(SSP4602050, Marea)

#### check
plot(SSP4602050)

## Changing Aus from 'Spatraster' to 'Rasterstack' in order to be able to convert to .asc file
SSP4602050 <- stack(SSP4602050)

## Convert to .asc file
setwd("E:/PeerJ (updated)/Model/WF/G_variables/Set_1/SSP4602050")
writeRaster(SSP4602050, filename = "SSP4602050", 
            format = "ascii", bylayer = T, suffix=names(SSP4602050), NAFlag = "-9999", overwrite = T)

# Future variables (SSP4602100)-------------------------------------
SSP4602100 <- list.files(path = "E:/PeerJ (updated)/(2) Environmental Data/Raw Future Environmental Variables/SSP4602100",
                         pattern = "\\.nc$", full.names = TRUE)

SSP4602100 <- rast(SSP4602100)

## Crop extent to Aus
SSP4602100 <- crop(SSP4602100, extent(Substrate))

### Mask to 'M' Area
SSP4602100 <- mask(SSP4602100, Marea)

#### check
plot(SSP4602100)

## Changing Aus from 'Spatraster' to 'Rasterstack' in order to be able to convert to .asc file
SSP4602100 <- stack(SSP4602100)

## Convert to .asc file
setwd("E:/PeerJ (updated)/Model/WF/G_variables/Set_1/SSP4602100")
writeRaster(SSP4602100, filename = "SSP4602100", 
            format = "ascii", bylayer = T, suffix=names(SSP4602100), NAFlag = "-9999", overwrite = T)

# Future variables (SSP5852050)-------------------------------------
SSP5852050 <- list.files(path = "E:/PeerJ (updated)/(2) Environmental Data/Raw Future Environmental Variables/SSP5852050",
                         pattern = "\\.nc$", full.names = TRUE)

SSP5852050 <- rast(SSP5852050)

## Crop extent to Aus
SSP5852050 <- crop(SSP5852050, extent(Substrate))

### Mask to 'M' Area
SSP5852050 <- mask(SSP5852050, Marea)

#### check
plot(SSP5852050)

## Changing Aus from 'Spatraster' to 'Rasterstack' in order to be able to convert to .asc file
SSP5852050 <- stack(SSP5852050)

## Convert to .asc file
setwd("E:/PeerJ (updated)/Model/WF/G_variables/Set_1/SSP5852050")
writeRaster(SSP5852050, filename = "SSP5852050", 
            format = "ascii", bylayer = T, suffix=names(SSP5852050), NAFlag = "-9999", overwrite = T)

# Future variables (SSP5852100)-------------------------------------
SSP5852100 <- list.files(path = "E:/PeerJ (updated)/(2) Environmental Data/Raw Future Environmental Variables/SSP5852100",
                         pattern = "\\.nc$", full.names = TRUE)

SSP5852100 <- rast(SSP5852100)

## Crop extent to Aus
SSP5852100 <- crop(SSP5852100, extent(Substrate))

### Mask to 'M' Area
SSP5852100 <- mask(SSP5852100, Marea)

#### check
plot(SSP5852100)

## Changing Aus from 'Spatraster' to 'Rasterstack' in order to be able to convert to .asc file
SSP5852100 <- stack(SSP5852100)

## Convert to .asc file
setwd("E:/PeerJ (updated)/Model/WF/G_variables/Set_1/SSP5852100")
writeRaster(SSP5852100, filename = "SSP5852100", 
            format = "ascii", bylayer = T, suffix=names(SSP5852100), NAFlag = "-9999", overwrite = T)


# Model Projections -------------------------------------------------------

setwd("C:/Model/WF")

bfmod <- "batch_model"
moddir <- "Final_models" ## name of the output directory to be created and in which all model subdirectories will be created
gvars <- "G_variables" ## folder with future environmental variables


kuenm_mod(occ.joint = oj, M.var.dir = mvars , out.eval = cresdir, 
          batch = bfmod, rep.type = "Bootstrap",
          jackknife = TRUE, out.dir = moddir , max.memory = 1000, 
          out.format = "cloglog", project = TRUE, G.var.dir = gvars, 
          ext.type = "ext_clam", write.mess = FALSE, write.clamp = FALSE, 
          maxent.path = mxpath , args = NULL, wait = FALSE, run = TRUE)

## we used the default number of model replicates (default = 10) with the Bootstrap replicate type (rep.type = "Bootstrap")
## jackknife was set to TRUE
## project = TRUE, therefore the model will be projected to scenarios in G.var.dir 
## for the whitefin swellshark this was 12 future scenarios under 6 SSPs and two time periods
## ext.type = "ext_clam", is the extrapolation type of projections, we chose extrapolation and clamping (ext_clam) 
## out.format = "cloglog",  the model output format, we chose cloglog

# Evaluation of extrapolation risks (MOP) ---------------------------------


### kuenm_mmop calculates mobility-oriented parity (MOP) layers by comparing environmental values 
## between the calibration area and multiple areas or scenarios to which SDMs are transferred

outmop <- "MOP_results" ## name of the folder to which MOP results will be written

kuenm_mmop(G.var.dir = gvars, M.var.dir = mvars , sets.var = "Set_1", 
           out.mop = outmop , percent = 10, comp.each = 2000, 
           parallel = FALSE, is.swd = FALSE)

## precent = 10, percentage of values sampled from the calibration region to calculate the MOP.
## is.swd = FALSE, whether model calibration and final models were produced using SWD format
## sets.var = "Set_1", variables from G.var.dir and M.var.dir that are going to be compared to create the MOP(s)


# Centroids (Range Shift) ---------------------------------------------------------------


setwd("E:/PeerJ (updated)/(6) Post Analysis/Centroids")


### Reading centroids shapefiles created in QGIS for current and future scenarios 
current <- st_read("current.shp")
f1192050 <- st_read("1192050.shp")
f1262050 <- st_read("1262050.shp")
f2452050 <- st_read("2452050.shp")
f3702050 <- st_read("3702050.shp")
f4602050 <- st_read("4602050.shp")
f5852050 <- st_read("5852050.shp")
f1192100 <- st_read("1192100.shp")
f1262100 <- st_read("1262100.shp")
f2452100 <- st_read("2452100.shp")
f3702100 <- st_read("3702100.shp")
f4602100 <- st_read("4602100.shp")
f5852100 <- st_read("5852100.shp")

### Calculating the distance (m) from the current centroid to future centroid 
distance_f1192050 <- st_distance(current, f1192050)
distance_f1262050 <- st_distance(current, f1262050)
distance_f2452050 <- st_distance(current, f2452050)
distance_f3702050 <- st_distance(current, f3702050)
distance_f4602050 <- st_distance(current, f4602050)
distance_f5852050 <- st_distance(current, f5852050)
distance_f1192100 <- st_distance(current, f1192100)
distance_f1262100 <- st_distance(current, f1262100)
distance_f2452100 <- st_distance(current, f2452100)
distance_f3702100 <- st_distance(current, f3702100)
distance_f4602100 <- st_distance(current, f4602100)
distance_f5852100 <- st_distance(current, f5852100)

# Creating a matrix with coordinates
current_x <- st_coordinates(current)[, 1]
current_y <- st_coordinates(current)[, 2]
f1192050_x <- st_coordinates(f1192050)[, 1]
f1192050_y <- st_coordinates(f1192050)[, 2]
f1262050_x <- st_coordinates(f1262050)[, 1]
f1262050_y <- st_coordinates(f1262050)[, 2]
f2452050_x <- st_coordinates(f2452050)[, 1]
f2452050_y <- st_coordinates(f2452050)[, 2]
f3702050_x <- st_coordinates(f3702050)[, 1]
f3702050_y <- st_coordinates(f3702050)[, 2]
f4602050_x <- st_coordinates(f4602050)[, 1]
f4602050_y <- st_coordinates(f4602050)[, 2]
f5852050_x <- st_coordinates(f5852050)[, 1]
f5852050_y <- st_coordinates(f5852050)[, 2]
f1192100_x <- st_coordinates(f1192100)[, 1]
f1192100_y <- st_coordinates(f1192100)[, 2]
f1262100_x <- st_coordinates(f1262100)[, 1]
f1262100_y <- st_coordinates(f1262100)[, 2]
f2452100_x <- st_coordinates(f2452100)[, 1]
f2452100_y <- st_coordinates(f2452100)[, 2]
f3702100_x <- st_coordinates(f3702100)[, 1]
f3702100_y <- st_coordinates(f3702100)[, 2]
f4602100_x <- st_coordinates(f4602100)[, 1]
f4602100_y <- st_coordinates(f4602100)[, 2]
f5852100_x <- st_coordinates(f5852100)[, 1]
f5852100_y <- st_coordinates(f5852100)[, 2]


# Calculating bearing angle
bearing_f1192050 <- bearing(cbind(current_x, current_y), cbind(f1192050_x, f1192050_y))
bearing_f1262050 <- bearing(cbind(current_x, current_y), cbind(f1262050_x, f1262050_y))
bearing_f2452050 <- bearing(cbind(current_x, current_y), cbind(f2452050_x, f2452050_y))
bearing_f3702050 <- bearing(cbind(current_x, current_y), cbind(f3702050_x, f3702050_y))
bearing_f4602050 <- bearing(cbind(current_x, current_y), cbind(f4602050_x, f4602050_y))
bearing_f5852050 <- bearing(cbind(current_x, current_y), cbind(f5852050_x, f5852050_y))
bearing_f1192100 <- bearing(cbind(current_x, current_y), cbind(f1192100_x, f1192100_y))
bearing_f1262100 <- bearing(cbind(current_x, current_y), cbind(f1262100_x, f1262100_y))
bearing_f2452100 <- bearing(cbind(current_x, current_y), cbind(f2452100_x, f2452100_y))
bearing_f3702100 <- bearing(cbind(current_x, current_y), cbind(f3702100_x, f3702100_y))
bearing_f4602100 <- bearing(cbind(current_x, current_y), cbind(f4602100_x, f4602100_y))
bearing_f5852100 <- bearing(cbind(current_x, current_y), cbind(f5852100_x, f5852100_y))


# Converting to compass angle
f1192050_compass <- 360 - bearing_f1192050
f1262050_compass <- 360 - bearing_f1262050
f2452050_compass <- 360 - bearing_f2452050
f3702050_compass <- 360 - bearing_f3702050
f4602050_compass <- 360 - bearing_f4602050
f5852050_compass <- 360 - bearing_f5852050
f1192100_compass <- 360 - bearing_f1192100
f1262100_compass <- 360 - bearing_f1262100
f2452100_compass <- 360 - bearing_f2452100
f3702100_compass <- 360 - bearing_f3702100
f4602100_compass <- 360 - bearing_f4602100
f5852100_compass <- 360 - bearing_f5852100


# Converting to radians
f1192050_radians  <- f1192050_compass * pi / 180
f1262050_radians  <- f1262050_compass * pi / 180
f2452050_radians  <- f2452050_compass * pi / 180
f3702050_radians  <- f3702050_compass * pi / 180
f4602050_radians  <- f4602050_compass * pi / 180
f5852050_radians  <- f5852050_compass * pi / 180
f1192100_radians  <- f1192100_compass * pi / 180
f1262100_radians  <- f1262100_compass * pi / 180
f2452100_radians  <- f2452100_compass * pi / 180
f3702100_radians  <- f3702100_compass * pi / 180
f4602100_radians  <- f4602100_compass * pi / 180
f5852100_radians  <- f5852100_compass * pi / 180


## Creating range shift plots for 2050
magnitude <- c(396.4, 305.1, 271.6, 246.4, 175.7, 91.5)
angle <- c(4.316, 4.330, 4.336, 4.319, 4.370, 4.400)

# Define compass directions
directionlabels <- c("N", "NE", "E", "SE", "S", "SW", "W", "NW")

# Calculate label positions
label.pos <- c(pi/2, pi/4, 0, -pi/4, -pi/2, -3*pi/4, -pi, -5*pi/4) # Radians for compass directions

# Create the plot with custom radial limits
radial.plot(c(0, magnitude),
            c(0, angle),
            lwd = 20,
            line.col = "NA",  # Set to NA for complete transparency
            labels = directionlabels,
            label.pos = label.pos,
            radial.lim = c(0, 400), 
            ticksize = 100,           
            show.grid.label = 1,
            show.radial.grid = TRUE, 
            grid.unit = " km", 
            grid.col = "black", 
            rad.col = "black")

# Define colors for the six arrows
colors <- c("#b29269", "#6699cc", "#44aa99", "#882255", "#332288", "#cc79a7")  # Adjust colors as needed

# Add thicker arrows with adjustments for SE and E directions
arrows(x0 = 0, 
       y0 = 0, 
       x1 = magnitude * cos(angle + pi/2), 
       y1 = magnitude * sin(angle + pi/2), 
       length = 0.1, 
       angle = 45, 
       col = colors[1:length(magnitude)],
       lwd = 4)


## Creating range shift plots for 2100
magnitude21 <- c(1086.7, 944.0, 952.3, 792.2, 327.3, 71.9)
angle21 <- c(4.112, 4.203, 4.153, 4.234, 4.332, 4.504)

# Define compass directions
directionlabels <- c("N", "NE", "E", "SE", "S", "SW", "W", "NW")

# Calculate label positions 
label.pos <- c(pi/2, pi/4, 0, -pi/4, -pi/2, -3*pi/4, -pi, -5*pi/4) # Radians for compass directions

# Create the plot with custom radial limits
radial.plot(c(0, magnitude21),
            c(0, angle21),
            lwd = 4,
            line.col = "NA",  # Set to NA for complete transparency
            labels = directionlabels,
            label.pos = label.pos,
            radial.lim = c(0, 1200),  # Overall range from 0 to 1200
            ticksize = 100,           # Ticks every 200 units
            show.grid.label = 1,
            show.radial.grid = TRUE,
            grid.unit = " km", 
            grid.col = "black", 
            rad.col = "black")

# Define colors for the four arrows
colors <- c("#b29269", "#882255", "#6699cc", "#44aa99", "#332288", "#cc79a7")  # Adjust colors as needed

# Add thicker arrows with adjustments for SE and E directions
arrows(x0 = 0, 
       y0 = 0, 
       x1 = magnitude21 * cos(angle21 + pi/2), 
       y1 = magnitude21 * sin(angle21 + pi/2), 
       length = 0.1, 
       angle = 45, 
       col = colors[1:length(magnitude21)],
       lwd = 4)  
